# Supplementary material for: Inbred Rats as a Model to Study Persistent Renal Leptospirosis and Associated Cellular Immune Responsiveness
Source: Front Cell Infect Microbiol. 2018 Mar 14;8:66. doi: 10.3389/fcimb.2018.00066 (PMC5861151; doi:10.3389/fcimb.2018.00066)
Supplement: Supplementary Table 2 — List of genes used in custom RT-PCR array. [file Table2.XLSX]

## Sheet: Sheet1
Table S2: Genes assayed, relevant gene identification information, and primer sequence as supplied by the manufacturer used in custom RT-PCR array.
Gene Name	Gene Symbol	Gene Description	Gene Aliases	RefSeq Accession No	UniGene ID	Ensembl ID	Entrez Gene ID	Splice Variant(s) Targeted	Amplicon Context Sequence	Amplicon Length	Chromsome location	Assay Design	Efficiency
Actin, cytoplasmic 1 Actin, cytoplasmic 1, N-terminally processed	Actb	mRNA expression increases following axon injury; may play a role in acceleration of axonal outgrowth [RGD, Feb 2006]	Actx	NM_031144	Rn.94978	ENSRNOG00000034254	81822	ENSRNOT00000042459	GTACAACCTTCTTGCAGCTCCTCCGTCGCCGGTCCACACCCGCCACCAGTTCGCCATGGATGACGATATCGCTG	74	12:15745866-15746909	Intron-spanning	97
Beta-2-microglobulin	B2m	mouse homolog plays a role in the assembly and surface expression of MHC class I molecules [RGD, Feb 2006]	Not Available	Not Available	Rn.1868	ENSRNOG00000017123	24223	ENSRNOT00000023017	GTGTACTCTCGCCATCCACCGGAGAATGGGAAGCCCAACTTCCTCAACTGCTACGTGTCTCAGTTCCACCCACCTCAAATAGAAATTGAGCTACTGAAGAATGGAA	106	3:120627584-120630489	Exonic	95
C-C chemokine receptor type 10	Ccr10	Description Not Available	Gpr2	NM_001108836	Rn.49607	ENSRNOG00000020275	363682	ENSRNOT00000027458	AGTAACAGTAGTTGGGTTGCAATATCATTTGCATTGAATCATTTAATTGAGCACAGAGTCAGTTCCTTTAAATCCTAAAGTCTTTCTCAACGT	93	10:88885487-88885609	exonic	100
C-C motif chemokine 17 precursor	Ccl17	a thymus and activation-regulated chemokine [RGD, Feb 2006]	Scya17,Tarc	NM_057151	Rn.46679	ENSRNOG00000016278	117518	ENSRNOT00000021842 ENSRNOT00000028919 ENSRNOT00000015331 ENSRNOT00000011552	GCATCCCTGGGACACTCCACTGAGGTCCTGAACCACGTCACCAGCTTCCTGATGGGAATG	60	19:10614115-10614787	exonic	95
C-C motif chemokine 4 precursor	Ccl4	a cytokine that is up-regulated during the inflammatory response; may be involved in intrapulmonary recruitment of neutrophils [RGD, Feb 2006]	Mip1-b,Scya4	NM_053858	Rn.37880	ENSRNOG00000011406	116637	ENSRNOT00000015199	CTTCCTGCTGCTTCTCTTACACCTCCCGGAAGATTCATCGGAACTTTGTGATGGATTACTATGAGACC	68	10:70517186-70517283	exonic	99
CD40 ligand	Cd40lg	CD40 ligand [RGD, Feb 2006]	Cd40l,Tnfsf5	NM_053353	Rn.44218	ENSRNOG00000000871	84349	ENSRNOT00000001162	TTGCAGCACATGTTGTAAGTGAGGCCAACAGTAATGCAGCATCTGTTCTTCAGTGGGCGAAGAAAGGATATTATACCATGAAAAGCAACTTGGTAGTGCTG	101	X:154338139-154341652	intron_spanning	99
C-X-C motif chemokine 2	Cxcl2	chemokine involved in the pulmonary inflammatory response [RGD, Feb 2006]	Mip-2,Scyb2	NM_053647	Rn.10230	ENSRNOG00000002792	114105	ENSRNOT00000003745	GCTGACTGAACACATTGAACATTATTACAATAAACTTCAACATATTAAAATGACCTCTTAAGATACTACAGTGAGCTGGCCAATGCATATCTTTAAATATCA	102	14:18640738-18640869	exonic	99
Eotaxin	Ccl11	mouse homolog is an eosinophil chemoattractant [RGD, Feb 2006]	Scya11	NM_019205	Rn.10632	ENSRNOG00000007335	29397	ENSRNOT00000009756	CTCCACAGCACTTCTATTCCTGCTGCTCACGGCCACTTCCTTCACCTCCCAGGTGCTGGCTCACCCAGGTTCCATCCCAACTTCCTGCTGCTTTACCATGACCAGTAAGAAGATC	115	10:69069810-69073186	intron_spanning	103
Forkhead box protein P3	Foxp3	Description Not Available	RGD1562112	NM_001108250	Rn.177272	ENSRNOG00000011702	317382	ENSRNOT00000015641	GTAAAGGGTGGTCTTACAGGGGCATAGAGTAGTGGAAAAGGGGGCAATAGCTTGCTGTTATCTCTGAGGTCCCTTTTGTCTTATCAGGATGCTAAGAAGGATGATGCTG	109	X:16545136-16545274	Exonic	99
GATA binding protein 3	Gata3	transcription factor which is responsible for Th2 commitment during anterior chamber associated immune deviation development [RGD, Feb 2006]	Not Available	Not Available	Rn.229174	ENSRNOG00000019336	85471	ENSRNOT00000026187	ATGTAAGTCGAGGCCCAAGGCACGATCCAGCACAGAAGGCAGGGAGTGTGTGAACTGCGGGGCAACCTCTACCCCACTGTGGCGGCGAGATGGTACTGGGCACTA	105	17:74119031-74124744	intron_spanning	93
Granulocyte-macrophage colony-stimulating factor	Csf2	plays a role in alveolar epithelial fluid transport [RGD, Feb 2006]	Not Available	Not Available	Rn.44285	ENSRNOG00000026805	116630	ENSRNOT00000032333	GCAGTTCGTCTGGTAGTGGCTGGCTATCATGGTCAAGGCGCCATTGAGTTTGGTGAGGTTGCCCCGTAGACCCTGCTTGTATAGCTTCAGGC	92	10:39379409-39380265	exonic	103
Growth-regulated alpha protein precursor	Cxcl1	acts as a neutrophil chemoattractant; may play a role in acute phase inflammatory response [RGD, Feb 2006]	CINC-1,Gro1	NM_030845	Rn.10907	ENSRNOG00000002802	81503	ENSRNOT00000003778	TCACACATTTCCTCACCCTAACACAAAACACGATCCCAGACTCTCATCTCTCCGCCCTTCTTCCCGCTCAACACCTTCTAGCAC	84	14:18653236-18653349	exonic	100
Intercellular adhesion molecule 1	Icam1	cell adhesion molecule; ligand for leukocyte adhesion molecule LFA-1 [RGD, Feb 2006]	CD54,ICAM	NM_012967	Rn.12	ENSRNOG00000020679	25464	ENSRNOT00000028066	GTTGGTGTGTTGGTACTGATCATTGCGGGCTTCGTGATCGTGGCGTCCATTTACACCTATTACCGCCAGAGGAAGATCAGGATATACAAGTTAC	94	8:22102812-22102935	exonic	100
Interferon gamma	Ifng	an immune molecule produced by T lymphocytes in response to mitogens or antigens [RGD, Feb 2006]	IFNG2	NM_138880	Rn.10795	ENSRNOG00000007468	25712	ENSRNOT00000009919	TCACTAACTTCTTCAGCAACAGTAAAGCAAAAAAGGATGCATTCATGAGCATCGCCAAGTTCGAGGTGAACAACCCACAGATCCAGCACAAAGCTGTCAATGAACTCATCAGAGTGATTC	120	7:61335134-61337569	intron_spanning	97
Interleukin-1 beta precursor	Il1b	an inflammatory cytokine [RGD, Feb 2006]	Not Available	Not Available	Rn.9869	ENSRNOG00000004649	24494	ENSRNOT00000006308	GACAGAACATAAGCCAACAAGTGGTATTCTCCATGAGCTTTGTACAAGGAGAGACAAGCAACGACAAAATCCCTGTGGCCTTGGGCCTCAAGGGGAAGAATCTATACCTGTCCTGTGTGA	120	3:128137648-128138943	intron_spanning	98
Interleukin-10	Il10	factor involved in the inhibition of cytokine synthesis [RGD, Feb 2006]	IL10X	NM_012854	Rn.9868	ENSRNOG00000004647	25325	ENSRNOT00000006246	CCTTCAGTCAAGTGAAGACTTTCTTTCAAAAGAAGGACCAGCTGGACAACATACTGCTGACAGATTCCTTACTGCAGGAC	80	13:52824831-52826097	intron_spanning	98
Interleukin-12 subunit beta precursor	Il12b	a subunit of interleukin 12 which is a cytokine that acts on T and natural killer cells [RGD, Feb 2006]	Il12	NM_022611	Rn.48686	ENSRNOG00000004380	64546	ENSRNOT00000005898	CTCTGCCGAAGTCCAATGCAAAGGGGCGAATATCTGTGTGCAAGCGCAGGACCGCTACTACAATTCATCATGCAGCA	77	10:29881128-29881234	exonic	104
Interleukin-13	Il13	cytokine; involved in inflammatory and immune responses [RGD, Feb 2006]	Not Available	Not Available	Rn.9921	ENSRNOG00000007652	116553	ENSRNOT00000010121	CATTGCAACTGGAGATGTTGGTCAGGGATTCCAGGGCTGCACAGAACCCGCCAGCTGTCAGGTCCACGCTCCATACCATGCTGCTGTTGCACAGGGAAGTCTTCTGGTCTTGTGTGATGT	120	10:38765125-38767072	intron_spanning	101
Interleukin-15	IL15	Description Not Available	Not Available	Not Available	Not Available	ENSRNOG00000003439	0	ENSRNOT00000004590	CTTGCAGCCAGACTCTATTACATTCTTGTTAGAAGACAGAGTGCTGTTTGCAAGGTAGAGCACGTTTCTTACTGTTTCATTAAGAGTCATGTTACTGTACTCGTGC	106	19:34532376-34535127	intron_spanning	97
Interleukin-17A precursor	Il17a	cytokine; may be involved in immune system function or to cell death and cell survival [RGD, Feb 2006]	CTLA-8,IL-17,IL-17A,Il17	NM_001106897	Rn.218513	ENSRNOG00000012467	301289	ENSRNOT00000016664	GCCGAGGCCAATAACTTTCTCCAGAACGTGAAGGTCAACCTGAAAGTCCTCAACTCCCTTAGCTCAAAAGCGAGCTCCAGAAGGCCCTCAGACTACCTCAACCGTT	106	9:25698119-25699513	exonic	107
Interleukin-17F	Il17f	Description Not Available	Not Available	Not Available	Rn.34022	ENSRNOG00000012509	301291	ENSRNOT00000016717	TACTACGGAGCTTCAAGGATGTTGTGCACACCTTACTGAGAGACCTAGAAAGCATAAAGACTTGGGGATGCGGGCTTCATACAGAGCGCGG	91	9:25742537-25742657	exonic	96
Interleukin-2	Il2	cytokine produced by T-cells in response to antigen or mitogen stimulation [RGD, Feb 2006]	Not Available	Not Available	Rn.9871	ENSRNOG00000017348	116562	ENSRNOT00000023327	AGTCATTGTTGAGATGATGCTTTGACAGATGGCTATCCATCTCCTCAGAAATTCCACCACAGTTGCTGGCTCATCATCGAATTGGCACTCAA	92	2:143461125-143462741	exonic	97
Interleukin-23 subunit alpha	Il23a	mouse homolog is a pro-inflammatory cytokine; high levels of expression may be associated with rheumatoid arthritis, psoriasis, and multiple sclerosis [RGD, Feb 2006]	Not Available	Not Available	Rn.81073	ENSRNOG00000003254	155140	ENSRNOT00000004363	AGTCAGTCCATGTTGGTAGTTCTGTTAGTTCTTAGTGCTGGGTTCTGTTAGAACTGAAGGACTAAGCAGGCAGTTACAGAGCTTCCGTCTG	91	7:2689268-2689388	exonic	101
Interleukin-3 precursor	Il3	cytokine that functions as a multi-lineage haemopoietic growth regulator [RGD, Feb 2006]	Not Available	Not Available	Rn.10652	ENSRNOG00000026786	24495	ENSRNOT00000031762	TAACATTCCACGGTCATAGGGCGGAAGTTGTCAGAGCTAGATGTGGGCTGAGGTGGTCTAGAGACTGACACTGGCTGCAGGTCCTTAAGATGGATCACGTAGAATCTCAG	110	10:39397783-39397922	exonic	99
Interleukin-4	Il4	Th2-type cytokine; may be involved in inflammatory response in eosinophils [RGD, Feb 2006]	Il4e12	NM_201270	Rn.108255	ENSRNOG00000007624	287287	ENSRNOT00000010029	GAGCGTGGACTCATTCACGGTGCAGCTTCTCAGTGAGTTCAGACCGCTGACACCTCTACAGAGTTTCCTCAGTTCACCGAGAACCCCAGACTTGTTCTTCAAGCACGGA	109	10:38745769-38746950	intron_spanning	98
Interleukin-5	Il5	cytokine with B-cell growth factor activity [RGD, Feb 2006]	Not Available	Not Available	Rn.44227	ENSRNOG00000008111	24497	ENSRNOT00000010729	GGATGCTTCTGTGCTTGAACGTTCTAACTCTCAGCTGTGTCTGGGCCATTGCTATGGAGATCCCCATGAGCACAGTGGTGAAAGAGACCTTGATACAGCTGT	102	10:38848656-38848787	exonic	99
Interleukin-6	Il6	a cytokine involved in development and possibly in neurodegenerative processes [RGD, Feb 2006]	Ifnb2,ILg6	NM_012589	Rn.9873	ENSRNOG00000010278	24498	ENSRNOT00000013732	CAGACCAGTATATACCACTTCACAAGTCGGAGGCTTAATTACATATGTTCTCAGGGAGATCTTGGAAATGAGAAAAGAGTTGTGCAATGGCAATTCTGATTGTATGAACAGCGATGATGC	120	4:3095863-3097287	Intron-spanning	94
Interleukin-9 precursor	Il9	cytokine involved in mast cell and megakaryioblastic leukemic cell proliferation and hemopoietic cell growth; human homolog may be involved in Hodgkins disease, malignant lymphoma, and asthma [RGD, Feb 2006]	Not Available	Not Available	Rn.92374	ENSRNOG00000012131	116558	ENSRNOT00000016187	ACACACCTCTTACCTTATTGAAAACCTGAAGGACGACCCATCATCAAAATGCAGCTGCAGTGCCAACGTGACCAGCTGCTTGTGCCTCCCCATCCCATCTGATGATTGTACCACACCGTG	120	17:10733275-10734824	intron_spanning	102
Latent-transforming growth factor beta-binding protein 3 precursor	Ltbp3	may mediate extracellular matrix and the immobilization of latent TGF-b complexes to matrix and cell surfaces; may play a role in the pathogenesis of fibrogenic liver diseases by influencing the activity of TGF-b [RGD, Feb 2006]	Not Available	Not Available	Rn.37338	ENSRNOG00000020813	83838	ENSRNOT00000028262	GACGCTCATCGGAGAGAACGGCCACAGCACCGACACGCTCACCGGTTCTGGCTTCCGCGTGGTGGTGTGCCCTCTACCCTGCATGAACGGTGGCCAGT	98	1:228033397-228036281	intron_spanning	98
Lymphotoxin-alpha	Lta	cytokine produced by lymphocytes [RGD, Feb 2006]	Tnfb	NM_080769	Rn.160577	ENSRNOG00000000838	25008	ENSRNOT00000001111	TACCACAGAACAGGACTCATCTGAGAGAGGGACGGTGACGGTGAGAGAAGTAGATGTAGGTGACCAAGG	69	20:6934896-6934994	exonic	97
Myeloid differentiation primary response protein MyD88	Myd88	an adaptor protein which binds toll-like receptors and links them to other downstream signalling molecules [RGD, Feb 2006]	Not Available	Not Available	Rn.37341	ENSRNOG00000013634	301059	ENSRNOT00000018341	GCAGACATGGCAAGCAACCCTGGGCCCCGGTTCTGTACGGTGCGCTCGCTTGTTGAGCTTCCTACTTCC	69	8:127233239-127233337	exonic	100
Rorc protein	RORc	Description Not Available	Not Available	Not Available	Not Available	ENSRNOG00000020836	0	ENSRNOT00000067042	TACACGGCCTTGGTTCTCATCAATGCCAACCGTCCTGGGCTCCAAGAAAAGAGGAGAGTGGAGCATCTGCAATACAATTTGGAGCTGGCCTTTCATCATCATCTCTGCAAGAC	113	2:215109660-215110935	intron_spanning	97
Runt-related transcription factor 3	Runx3	mouse homolog is a transcription factor required for establishing epigenetic silencing in cytotoxic lineage thymocytes [RGD, Feb 2006]	Not Available	Not Available	Rn.34220	ENSRNOG00000018058	156726	ENSRNOT00000041474	CAATCACCGTGTTCACCAACCCTACCCAAGTGGCCACCTACCACCGAGCCATCAAGGTTACTGTGGATGGACCCCGGGAACCCCGACGGCACCGGCAGAAGATAGAGGACCAGACCA	117	5:157278131-157296150	Intron-spanning	96
Signal transducer and activator of transcription 1 isoform alpha	Stat1	component of the IFN-gamma receptor signaling pathway and other signaling pathways; plays a role in development of cytokine resistance [RGD, Feb 2006]	Not Available	Not Available	Rn.33229	ENSRNOG00000014079	25124	ENSRNOT00000019465	AGTCATATTCATCTTGTAAGTCTTCTAGGGTCTTGATTTCATGCTCTATGCACATGACTTGGTCCTTCACATTTCTGACTTTACTGTCCAGCTCCTTCT	99	9:54022643-54025558	intron_spanning	99
Signal transducer and activator of transcription 3	Stat3	transcription factor that plays a role in induction of gene expression during acute phase response [RGD, Feb 2006]	Not Available	Not Available	Rn.10247	ENSRNOG00000019742	25125	ENSRNOT00000026760	CTATACTGCTGGTCGATCTCGCCCAAGAGGTTATGAAACACCAGAGTGGCGTGTGACTCTTTGCTGGCTGCATATGCCCAATCTTGGCTCTCAATCCAAG	100	10:88609365-88611909	intron_spanning	98
Signal transducer and activator of transcription 4	Stat4	Description Not Available	Not Available	Not Available	Rn.137580	ENSRNOG00000050942	367264	ENSRNOT00000020032	TCCAGTTGCTGTCTAAGTTGGAAAAGACTCTCTGCCAGTAGGGTAAAGCAGTTCTGAAGCTGGTCCAACCCGTTGTGGAGCGGGCCACCAATGCAGGCGATCTGTTGCCGCTTCTTC	117	9:54077938-54080040	intron_spanning	93
Signal transducer and activator of transcription 5A	Stat5a	member of the STAT family of transcription factors; may mediate the biological actions of several interleukin factors (IL2, IL3, IL7) and growth hormones; may be associated with mammary gland function [RGD, Feb 2006]	Stat5	NM_017064	Rn.154399,Rn.228580	ENSRNOG00000019496	24918	ENSRNOT00000026662	TGGAGTGCTAGGATTATAGGTTTGCATGACCACACCTGGCCTCAGCCTTTCTTCCTTTCCTGCTTGCAACCTTG	74	10:88582770-88582873	exonic	97
Signal transducer and transcription activator 6	Stat6	Description Not Available	Not Available	Not Available	Rn.6880	ENSRNOG00000025023	362896	ENSRNOT00000039306	GACTGCTACCAGAACACTTCCTGTTCCTGGCCCAGAAGATCTTCAATGACAACAGCCTTAGCATAGAGGCCTTTCAGCACCGCTGTGTGTCTTGGTCACAGTTCAAC	107	7:71131512-71131648	exonic	94
Toll-like receptor 2 precursor	Tlr2	receptor for whom the bell...; involved in the response to bacteria and injury [RGD, Feb 2006]	Not Available	Not Available	Rn.46387	ENSRNOG00000009822	310553	ENSRNOT00000013025	GTCAGGTGATAGATGTCTCTAATTGACTGTAGACTTCGGGACTCATAGTTGCCGAGACTTAATACCTGAATTTCAAGTTCGTTGAGAGAGGTC	93	2:202255152-202255274	exonic	91
Toll-like receptor 4 precursor	Tlr4	receptor that functions as the major upstream sensor for hemorrhagic shock and lipopolysaccharide [RGD, Feb 2006]	Not Available	Not Available	Rn.14534	ENSRNOG00000010522	29260	ENSRNOT00000014020	GGTCTAGAAGAGCTGGAATACCTGGACTTTCAGCACTCCACTTTAAAAAAGGTCACAGAATTCTCAGTGTTCTTATCTCTTGAAAAACTTCTTTACCTTGACATCTCTTACACTAAT	117	5:86702446-86702592	exonic	102
Transforming growth factor beta-1 Latency-associated peptide	Tgfb1	binds the TGFbeta receptor; plays a role in regulation of cell growth and proliferation; induces synthesis of extracellular matrix proteins and may play a role in fibrosis [RGD, Feb 2006]	Tgfb	NM_021578	Rn.40136	ENSRNOG00000020652	59086	ENSRNOT00000028051	GACGTCACTGGAGTTGTCCGGCAGTGGCTGAACCAAGGAGACGGAATACAGGGCTTTCGCTTCAGTGCTCACTGCTCTTGTGACAGCAAAGATAATGTACTCCACGTGG	109	1:83747870-83750404	intron_spanning	99
Tumor necrosis factor ligand superfamily member 6 Tumor necrosis factor ligand superfamily member 6, membrane form Tumor necrosis factor ligand superfamily member 6, soluble form ADAM10-processed FasL form FasL intracellular domain	Faslg	ligand that binds the Fas receptor; plays a role in induction of apoptosis [RGD, Feb 2006]	Apt1Lg1,CD95-L,Fasl,Tnfsf6	NM_012908	Rn.9725	ENSRNOG00000002978	25385	ENSRNOT00000003998	TGCCAGTTCCTTCTGTAGATGAAAGAGTTGATACATTCCTAACCCCATTCCAACCAGAGCCACCAGCACCATGAAAAATATCACCGGTAGCCACA	95	13:84597882-84598692	exonic	103
Tumor necrosis factor Tumor necrosis factor, membrane form Intracellular domain 1 Intracellular domain 2 C-domain 1 C-domain 2 Tumor necrosis factor, soluble form	Tnf	acts as a cytokine; binds TNF receptors; plays a role in regulation of cell proliferation, induction of apoptosis, and inflammatory response [RGD, Feb 2006]	RATTNF,TNF-alpha,Tnfa	NM_012675	Rn.2275	ENSRNOG00000000837	24835	ENSRNOT00000001110	TGGAGTCATTGCTCTGTGAGGCGACTGGCGTGTTCATCCGTTCTCTACCCAGCCCCTGTCCCCGACTCTGACCCCCATTACTCTGACCCCTTTATCGTCTACTCCTCAGAGC	112	20:6937988-6938129	exonic	98
